# Supplementary material for: Pathogenic Microglia Orchestrate Neurotoxic Properties of Eomes-Expressing Helper T Cells
Source: Cells. 2023 Mar 10;12(6):868. doi: 10.3390/cells12060868 (PMC10047905; doi:10.3390/cells12060868)
Supplement: Supplementary file 1 [file cells-12-00868-s001.zip]

Archive with 1 entries (1 files):
- cells-2265819-supplementary.pdf
